# Supplementary material for: Associations of Dietary Antioxidant and Phytochemical Indices with Cognitive Function: Mediating Roles of Basal Metabolic Rate and Systemic Inflammation
Source: Antioxidants (Basel). 2026 May 1;15(5):573. doi: 10.3390/antiox15050573 (PMC13203818; doi:10.3390/antiox15050573)
Supplement: Supplementary file 1 [file antioxidants-15-00573-s001.zip]

Archive with 1 entries (1 files):
- antioxidants-4212298-supplementary.pdf
